# Supplementary material for: What's on the menu? A novel molecular gut content analysis to investigate the feeding behavior of phytophagous insects
Source: Ecol Evol. 2024 Sep 24;14(9):e70071. doi: 10.1002/ece3.70071 (PMC11421882; doi:10.1002/ece3.70071)
Supplement: Supplementary file 1 — Appendix S1. [file ECE3-14-e70071-s001.zip]

Archive with 2 entries (2 files):
- Supplemental_Information.docx
- Table_S2_S3.xlsx
