# Supplementary material for: What's on the menu? A novel molecular gut content analysis to investigate the feeding behavior of phytophagous insects
Source: Ecol Evol. 2024 Sep 24;14(9):e70071. doi: 10.1002/ece3.70071 (PMC11421882; doi:10.1002/ece3.70071)
Supplement: Supplementary file 1 — Appendix S1. [file ECE3-14-e70071-s001.zip › Table_S2_S3.xlsx]

## Sheet: Table S2
Table S2
Overview of all sequences assigned to plants in the individuals included in the analysis.
T2 - 5 days after changing the diet
taxonomy	reads	% of all reads		taxonomy	reads	% of all reads		taxonomy	reads	% of all reads		taxonomy	reads	% of all reads		taxonomy	reads	% of all reads		taxonomy	reads	% of all reads
Robinia	1664	0.552824		Malus	8246	0.769575		Salix	584	0.497021		Helianthus	5712	0.619456		Triticum	1733	0.608925		Salix	1894	0.515514
Malus	383	0.127243		Robinia	1812	0.169109		Malus	198	0.168511		Salix	1244	0.134909		Phaseolus	439	0.154252		Fraxinus	392	0.106696
Prunus	283	0.0940199		Salix	169	0.0157723		Robinia	177	0.150638		Phaseolus	1138	0.123414		Salix	221	0.0776528		Robinia	242	0.0658683
Triticum	158	0.0524917		Prunus	168	0.015679		Humulus	37	0.0314894		Humulus	290	0.03145		Vigna	100	0.035137		Humulus	180	0.0489929
Salix	148	0.0491694		Triticum	121	0.0112926		Prunus	37	0.0314894		Daucus	169	0.0183277		Robinia	91	0.0319747		Malus	167	0.0454545
Ostrya	100	0.0332226		Carpinus	48	0.0044797		Cucumis	31	0.026383		Malus	163	0.017677		Malus	84	0.0295151		Triticum	144	0.0391943
Carpinus	79	0.0262458		Ostrya	37	0.0034531		Ostrya	31	0.026383		Robinia	117	0.0126884		Actinidia	68	0.0238932		Helianthus	128	0.0348394
Pyrus	77	0.0255814		Fraxinus	34	0.00317312		Carpinus	28	0.0238298		Musa	87	0.00943499		Aegilops	63	0.0221363		Musa	114	0.0310289
Citrullus	39	0.0129568		Citrullus	31	0.00289314		Platanus	28	0.0238298		Ostrya	59	0.00639844		Pyrus	25	0.00878426		Actinidia	90	0.0244965
Fraxinus	32	0.0106312		Rosa	29	0.00270649		Peperomia	24	0.0204255		Triticum	50	0.00542241		Lactuca	22	0.00773015		Phaseolus	77	0.0209581
Solanum	24	0.00797342		Tilia	20	0.00186654						Pyrus	45	0.00488016						Vigna	50	0.0136091
Raphanus	23	0.0076412										Peperomia	43	0.00466327						Platanus	47	0.0127926
												Actinidia	38	0.00412103						Cucumis	37	0.0100708
												Solanum	34	0.00368724						Carpinus	31	0.00843767
												Carpinus	32	0.00347034						Ostrya	29	0.0078933
																				Solanum	28	0.00762112
																				Pyrus	24	0.00653239
T3 - 7 days after changing the diet
taxonomy	reads	% of all reads		taxonomy	reads	% of all reads		taxonomy	reads	% of all reads		taxonomy	reads	% of all reads		taxonomy	reads	% of all reads		taxonomy	reads	% of all reads		taxonomy	reads	% of all reads
Robinia	2718	0.583638		Pyrus	3860	0.887152		Phaseolus	3106	0.679947		Pyrus	1352	0.658228		Pyrus	1194	0.414439		Actinidia	7372	0.917258		Robinia	769	0.641368
Prunus	477	0.102426		Pourthiaea	374	0.0859573		Salix	631	0.138135		Salix	409	0.199124		Salix	814	0.282541		Pyrus	564	0.0701754		Vigna	96	0.0800667
Triticum	453	0.0972729		Torminalis	85	0.0195357		Malus	318	0.0696147		Pourthiaea	99	0.0481986		Malus	267	0.0926762		Solanum	57	0.0070922		Triticum	85	0.0708924
Malus	312	0.0669959		Salix	32	0.00735463		Humulus	159	0.0348074		Phaseolus	58	0.0282376		Phaseolus	258	0.0895522		Pourthiaea	44	0.00547468		Malus	63	0.0525438
Salix	155	0.0332832						Pyrus	84	0.0183888		Robinia	57	0.0277507		Pourthiaea	80	0.0277681						Prunus	62	0.0517098
Ostrya	132	0.0283444						Triticum	59	0.0129159		Malus	28	0.0136319		Helianthus	75	0.0260326						Salix	52	0.0433695
Carpinus	107	0.0229762						Tilia	35	0.007662		Torminalis	28	0.0136319		Robinia	64	0.0222145						Helianthus	51	0.0425354
Fraxinus	88	0.0188963						Carpinus	34	0.00744308		Humulus	23	0.0111977		Actinidia	40	0.0138841						Actinidia	21	0.0175146
Citrullus	66	0.0141722						Prunus	31	0.00678634						Solanum	26	0.00902464
Raphanus	44	0.00944814						Ostrya	24	0.00525394						Vigna	22	0.00763624
Tilia	32	0.00687138						Robinia	24	0.00525394						Torminalis	21	0.00728914
Betula	27	0.00579772						Rosa	23	0.00503503						Fraxinus	20	0.00694203
Clematis	23	0.0049388						Peperomia	20	0.00437828
Pyrus	23	0.0049388						Poa	20	0.00437828
T4 - 9 days after changing the diet
taxonomy	reads	% of all reads		taxonomy	reads	% of all reads		taxonomy	reads	% of all reads		taxonomy	reads	% of all reads		taxonomy	reads	% of all reads		taxonomy	reads	% of all reads
Malus	577	0.315473		Pyrus	4940	0.814375		Malus	501	0.387771		Salix	1328	0.24367		Salix	1101	0.239974		Actinidia	2077	0.354982
Actinidia	434	0.237288		Pourthiaea	532	0.0877019		Phaseolus	286	0.221362		Malus	1210	0.222018		Malus	1076	0.234525		Salix	1214	0.207486
Salix	332	0.18152		Malus	253	0.0417079		Salix	194	0.150155		Actinidia	1183	0.217064		Actinidia	941	0.2051		Malus	965	0.164929
Phaseolus	191	0.104429		Torminalis	171	0.0281899		Helianthus	97	0.0750774		Phaseolus	637	0.116881		Vigna	256	0.0557977		Helianthus	543	0.0928046
Robinia	86	0.0470202		Salix	63	0.0103858		Actinidia	88	0.0681115		Pyrus	144	0.026422		Pyrus	209	0.0455536		Pyrus	172	0.0293967
Pyrus	81	0.0442865		Robinia	58	0.00956149		Pyrus	66	0.0510836		Ostrya	118	0.0216514		Phaseolus	134	0.0292066		Robinia	130	0.0222184
Helianthus	54	0.0295243		Actinidia	49	0.00807781		Robinia	60	0.0464396		Humulus	113	0.0207339		Helianthus	128	0.0278989		Triticum	84	0.0143565
Carpinus	28	0.0153089										Carpinus	112	0.0205505		Prunus	125	0.027245		Ostrya	77	0.0131601
Triticum	25	0.0136687										Erigeron	109	0.02		Carpinus	83	0.0180907		Platanus	73	0.0124765
Ostrya	21	0.0114817										Vigna	104	0.0190826		Ostrya	82	0.0178727		Solanum	69	0.0117929
												Robinia	91	0.0166972		Robinia	59	0.0128596		Carpinus	66	0.0112801
												Triticum	79	0.0144954		Rosa	55	0.0119878		Fraxinus	64	0.0109383
												Helianthus	68	0.0124771		Secale	52	0.0113339		Humulus	57	0.00974192
												Solanum	57	0.0104587		Triticum	51	0.011116		Phaseolus	47	0.00803281
												Pourthiaea	32	0.00587156		Tilia	45	0.0098082		Tilia	46	0.0078619
												Tilia	23	0.00422018		Arabidopsis	42	0.00915432		Vigna	45	0.00769099
												Populus	22	0.0040367		Solanum	35	0.0076286		Rosa	40	0.00683644
												Aegilops	20	0.00366972		Peperomia	27	0.00588492		Prunus	30	0.00512733
																Humulus	22	0.00479512		Erigeron	28	0.00478551
																Juglans	22	0.00479512		Pourthiaea	24	0.00410186
																Musa	22	0.00479512
																Erigeron	21	0.00457716
T5 - 12 days after changing the diet
taxonomy	reads	% of all reads		taxonomy	reads	% of all reads		taxonomy	reads	% of all reads
Actinidia	13218	0.991449		Helianthus	3054	0.503794		Actinidia	732	0.364905
Salix	60	0.00450045		Actinidia	906	0.149456		Malus	297	0.148056
Malus	54	0.00405041		Salix	720	0.118773		Salix	262	0.130608
				Malus	665	0.1097		Helianthus	179	0.0892323
				Pyrus	288	0.0475091		Carpinus	125	0.0623131
				Robinia	94	0.0155064		Phaseolus	107	0.05334
				Phaseolus	88	0.0145167		Ostrya	105	0.052343
				Triticum	63	0.0103926		Triticum	81	0.0403789
				Pourthiaea	40	0.00659848		Robinia	56	0.0279163
				Vigna	36	0.00593863		Pyrus	42	0.0209372
				Solanum	35	0.00577367		Humulus	20	0.00997009
				Carpinus	29	0.0047839
				Ostrya	24	0.00395909
				Humulus	20	0.00329924
T6 - 15 days after changing the diet
taxonomy	reads	% of all reads		taxonomy	reads	% of all reads		taxonomy	reads	% of all reads		taxonomy	reads	% of all reads		taxonomy	reads	% of all reads		taxonomy	reads	% of all reads
Actinidia	1629	0.416731		Helianthus	2992	0.555514		Salix	787	0.321224		Salix	1255	0.544941		Helianthus	4766	0.613306		Daucus	1183	0.412339
Helianthus	1303	0.333333		Salix	857	0.159116		Pyrus	644	0.262857		Actinidia	405	0.175858		Actinidia	886	0.114014		Salix	481	0.167654
Salix	564	0.144282		Phaseolus	737	0.136836		Malus	338	0.137959		Humulus	226	0.0981329		Salix	776	0.0998584		Helianthus	217	0.0756361
Phaseolus	198	0.0506523		Malus	179	0.0332343		Phaseolus	151	0.0616327		Malus	119	0.0516717		Malus	518	0.0666581		Actinidia	191	0.0665737
Tilia	58	0.0148376		Rosa	143	0.0265503		Robinia	121	0.0493878		Musa	118	0.0512375		Triticum	210	0.0270235		Solanum	202	0.0704078
Malus	57	0.0145817		Humulus	129	0.023951		Carpinus	96	0.0391837		Carpinus	79	0.0343031		Phaseolus	197	0.0253507		Humulus	133	0.0463576
Humulus	55	0.0140701		Robinia	57	0.010583		Actinidia	75	0.0306122		Ostrya	70	0.0303951		Robinia	84	0.0108094		Malus	98	0.0341582
Robinia	24	0.00613968		Carpinus	52	0.00965466		Triticum	73	0.0297959		Betula	31	0.0134607		Pyrus	72	0.00926522		Robinia	74	0.025793
Carpinus	21	0.00537222		Prunus	48	0.00891199		Ostrya	66	0.0269388						Humulus	71	0.00913653		Carpinus	68	0.0237016
				Solanum	47	0.00872633		Pourthiaea	54	0.0220408						Rosa	49	0.00630549		Triticum	53	0.0184733
				Ostrya	35	0.00649833		Humulus	25	0.0102041						Daucus	34	0.00437524		Ostrya	46	0.0160335
				Actinidia	34	0.00631266		Musa	20	0.00816327						Prunus	34	0.00437524		Tornabenea	43	0.0149878
				Viburnum	28	0.00519866										Solanum	31	0.00398919		Phaseolus	33	0.0115023
				Tilia	24	0.004456										Arabidopsis	23	0.00295972		Peperomia	26	0.00906239
				Triticum	24	0.004456										Carpinus	20	0.00257367		Fraxinus	21	0.00731962
T7 - 20 days after changing the diet
taxonomy	reads	% of all reads		taxonomy	reads	% of all reads		taxonomy	reads	% of all reads		taxonomy	reads	% of all reads		taxonomy	reads	% of all reads		taxonomy	reads	% of all reads
Actinidia	3503	0.783318		Salix	306	0.246575		Phaseolus	3438	0.669653		Actinidia	1957	0.797799		Pyrus	600	0.227877		Helianthus	1496	0.484456
Phaseolus	312	0.0697674		Helianthus	266	0.214343		Salix	729	0.141995		Salix	147	0.0599266		Malus	585	0.22218		Daucus	538	0.174223
Triticum	219	0.0489714		Pyrus	191	0.153908		Helianthus	483	0.0940787		Helianthus	145	0.0591113		Salix	545	0.206988		Salix	322	0.104275
Helianthus	213	0.0476297		Malus	153	0.123288		Malus	212	0.0412933		Humulus	53	0.0216062		Actinidia	193	0.0733004		Actinidia	181	0.058614
Salix	152	0.0339893		Phaseolus	106	0.085415		Robinia	87	0.0169459		Pyrus	43	0.0175296		Phaseolus	174	0.0660843		Phaseolus	124	0.0401554
Malus	46	0.0102862		Robinia	71	0.0572119		Humulus	54	0.0105181		Robinia	31	0.0126376		Robinia	127	0.048234		Malus	98	0.0317358
Humulus	27	0.00603757		Actinidia	38	0.0306205		Solanum	31	0.00603818		Solanum	29	0.0118223		Helianthus	95	0.0360805		Solanum	90	0.0291451
				Humulus	38	0.0306205		Ostrya	27	0.00525906		Phaseolus	28	0.0114146		Pourthiaea	70	0.0265856		Carpinus	55	0.0178109
				Pourthiaea	25	0.020145		Carpinus	25	0.0048695		Malus	20	0.00815328		Platanus	49	0.01861		Pyrus	40	0.0129534
				Daucus	24	0.0193392		Pyrus	25	0.0048695						Humulus	35	0.0132928		Rosa	40	0.0129534
				Carpinus	23	0.0185334		Triticum	23	0.00447994						Carpinus	32	0.0121534		Robinia	37	0.0119819
																Triticum	30	0.0113938		Triticum	35	0.0113342
																Solanum	28	0.0106343		Ostrya	32	0.0103627
																Ostrya	26	0.00987467
																Vigna	24	0.00911508
																Aegilops	20	0.0075959
T8 - 26 days after chaning the diet
taxonomy	reads	% of all reads		taxonomy	reads	% of all reads		taxonomy	reads	% of all reads		taxonomy	reads	% of all reads		taxonomy	reads	% of all reads		taxonomy	reads	% of all reads		taxonomy	reads	% of all reads		taxonomy	reads	% of all reads
Malus	713	0.607843		Actinidia	866	0.483259		Actinidia	940	0.673835		Helianthus	363	0.360477		Actinidia	3579	0.941347		Salix	665	0.36319		Salix	313	0.296682		Daucus	2541	0.471516
Salix	200	0.170503		Robinia	290	0.16183		Salix	189	0.135484		Malus	167	0.165839		Salix	115	0.0302472		Malus	415	0.226652		Phaseolus	240	0.227488		Helianthus	829	0.153832
Pyrus	86	0.0733163		Salix	188	0.104911		Pyrus	90	0.0645161		Salix	144	0.142999		Malus	56	0.0147291		Phaseolus	135	0.0737302		Daucus	100	0.0947867		Solanum	567	0.105214
Robinia	72	0.0613811		Malus	172	0.0959821		Malus	85	0.0609319		Robinia	96	0.0953327		Robinia	52	0.013677		Humulus	82	0.0447843		Actinidia	90	0.0853081		Robinia	437	0.0810911
Actinidia	60	0.0511509		Pyrus	123	0.0686384		Solanum	47	0.0336918		Pyrus	64	0.0635551						Carpinus	75	0.0409612		Tilia	83	0.078673		Phaseolus	426	0.0790499
Humulus	22	0.0187553		Phaseolus	63	0.0351562		Robinia	44	0.0315412		Actinidia	42	0.041708						Robinia	68	0.0371382		Helianthus	73	0.0691943		Salix	178	0.0330302
Carpinus	20	0.0170503		Triticum	38	0.0212054						Phaseolus	35	0.0347567						Helianthus	65	0.0354997		Robinia	48	0.0454976		Prunus	138	0.0256077
				Prunus	28	0.015625						Carpinus	30	0.0297915						Platanus	55	0.0300382		Carpinus	33	0.0312796		Triticum	71	0.013175
				Helianthus	24	0.0133929						Triticum	24	0.0238332						Ostrya	44	0.0240306		Ostrya	31	0.0293839		Tornabenea	62	0.0115049
												Humulus	21	0.020854						Pyrus	40	0.021846		Malus	23	0.0218009		Carpinus	59	0.0109482
												Ostrya	21	0.020854						Betula	39	0.0212998		Solanum	21	0.0199052		Ostrya	49	0.0090926
																				Triticum	38	0.0207537						Humulus	32	0.00593802
																				Peperomia	32	0.0174768
																				Vitis	30	0.0163845
																				Fraxinus	24	0.0131076
																				Vigna	24	0.0131076
T9 - 34 days after changing the diet
taxonomy	reads	% of all reads		taxonomy	reads	% of all reads
Helianthus	1178	0.260677		Pyrus	999	0.246972
Actinidia	857	0.189644		Salix	663	0.163906
Phaseolus	575	0.127241		Malus	596	0.147342
Pyrus	356	0.0787785		Phaseolus	370	0.091471
Salix	342	0.0756805		Actinidia	214	0.0529048
Daucus	338	0.0747953		Daucus	193	0.0477132
Solanum	349	0.0772295		Helianthus	181	0.0447466
Malus	310	0.0685992		Solanum	179	0.0442522
Robinia	78	0.0172605		Robinia	155	0.0383189
Triticum	38	0.00840894		Pourthiaea	117	0.0289246
Carpinus	28	0.00619606		Ostrya	92	0.0227441
Pourthiaea	26	0.00575349		Humulus	73	0.018047
Humulus	22	0.00486833		Peperomia	69	0.0170581
Ostrya	22	0.00486833		Carpinus	66	0.0163164
				Triticum	52	0.0128554
				Torminalis	26	0.00642769
T11 - 56 days after changing the diet
taxonomy	reads	% of all reads		taxonomy	reads	% of all reads		taxonomy	reads	% of all reads		taxonomy	reads	% of all reads		taxonomy	reads	% of all reads		taxonomy	reads	% of all reads
Actinidia	4835	0.880853		Actinidia	3550	0.857902		Salix	591	0.401495		Actinidia	9090	0.991384		Actinidia	936	0.330976		Daucus	1128	0.32091
Salix	299	0.0544726		Phaseolus	376	0.0908652		Actinidia	226	0.153533		Salix	42	0.00458065		Helianthus	425	0.150283		Actinidia	971	0.276245
Phaseolus	199	0.0362543		Salix	155	0.0374577		Phaseolus	191	0.129755		Phaseolus	37	0.00403534		Malus	388	0.137199		Robinia	379	0.107824
Robinia	43	0.00783385		Malus	36	0.00869986		Malus	164	0.111413						Phaseolus	350	0.123762		Helianthus	228	0.0648649
Triticum	36	0.00655857		Pyrus	21	0.00507492		Pyrus	57	0.0387228						Triticum	201	0.071075		Phaseolus	159	0.0452347
Helianthus	29	0.00528329						Triticum	49	0.033288						Pyrus	195	0.0689533		Salix	152	0.0432432
Pyrus	25	0.00455456						Solanum	47	0.0319293						Salix	184	0.0650636		Solanum	128	0.0364154
Malus	23	0.0041902						Robinia	44	0.0298913						Robinia	96	0.0339463		Prunus	111	0.0315789
								Humulus	35	0.0237772						Pourthiaea	30	0.0106082		Malus	85	0.0241821
								Carpinus	23	0.015625						Solanum	23	0.00813296		Carpinus	48	0.0136558
								Helianthus	23	0.015625										Triticum	38	0.0108108
								Ostrya	22	0.0149457										Ostrya	31	0.00881935
																				Tornabenea	29	0.00825036
																				Humulus	28	0.00796586
Control samples
taxonomy	reads	% of all reads		taxonomy	reads	% of all reads		taxonomy	reads	% of all reads		taxonomy	reads	% of all reads		taxonomy	reads	% of all reads		taxonomy	reads	% of all reads		taxonomy	reads	% of all reads		taxonomy	reads	% of all reads		taxonomy	reads	% of all reads		taxonomy	reads	% of all reads
Robinia	703	0.5624		Robinia	1260	0.537084		Robinia	928	0.597938		Robinia	2212	0.677281		Robinia	1431	0.691638		Vigna	2064	0.558593		Robinia	1171	0.43467		Robinia	1213	0.66832		Vigna	705	0.592935		Robinia	901	0.698991
Triticum	147	0.1176		Prunus	480	0.204604		Triticum	165	0.106314		Prunus	324	0.0992039		Prunus	294	0.142098		Triticum	1048	0.283627		Malus	626	0.232368		Prunus	166	0.0914601		Triticum	281	0.236333		Prunus	137	0.106284
Actinidia	108	0.0864		Vigna	132	0.056266		Prunus	111	0.0715206		Salix	237	0.0725658		Triticum	108	0.0521991		Secale	339	0.0917456		Triticum	452	0.16778		Triticum	116	0.0639118		Secale	133	0.111859		Salix	76	0.0589604
Salix	103	0.0824		Malus	99	0.0421995		Salix	88	0.056701		Malus	155	0.0474587		Malus	92	0.0444659		Actinidia	105	0.0284168		Vigna	148	0.0549369		Salix	101	0.0556474		Actinidia	41	0.0344828		Malus	61	0.0473235
Prunus	71	0.0568		Actinidia	96	0.0409207		Actinidia	78	0.0502577		Triticum	147	0.0450092		Ostrya	55	0.0265829		Aegilops	80	0.0216509		Prunus	128	0.047513		Malus	97	0.0534435		Aegilops	29	0.0243902		Triticum	33	0.0256012
Daucus	67	0.0536		Salix	82	0.0349531		Malus	73	0.0470361		Actinidia	78	0.0238824		Salix	38	0.0183664		Hordeum	36	0.0097429		Aegilops	53	0.0196733		Actinidia	55	0.030303						Ostrya	29	0.0224981
Malus	31	0.0248		Triticum	79	0.0336743		Vigna	64	0.0412371		Ostrya	76	0.0232701		Carpinus	31	0.0149831		Daucus	23	0.00622463		Salix	38	0.0141054		Ostrya	40	0.0220386						Actinidia	26	0.0201707
Ostrya	20	0.016		Ostrya	52	0.0221654		Ostrya	25	0.0161082		Carpinus	37	0.0113288		Actinidia	20	0.00966651						Ostrya	33	0.0122494		Carpinus	27	0.014876						Citrullus	26	0.0201707
				Daucus	46	0.0196078		Carpinus	20	0.0128866														Actinidia	23	0.00853749
				Carpinus	20	0.00852515																		Secale	22	0.0081663

## Sheet: Table S3
Table S3
Family, genus, and common name for each detected plant. The number of bugs tested positively are listed grouped in feeding and control group.
Family	Genus	Common name/frequent representative	Number of bugs positively tested in the feeding group	Number of bugs positively tested in the control group
Actinidiaceae	Actinidia	Kiwi	49	12
Poaceae	Aegilops	Goatgrass	3	5
Brassicaceae	Arabidopsis	Thale Cress	2
Betulaceae	Betula	Birch	3
Betulaceae	Carpinus	Hornbeam	32	5
Cucurbitaceae	Citrullus	Watermelon	3	1
Ranunculaceae	Clematis	Clematis	1
Cucurbitaceae	Cucumis	Cucumber/Melon	2
Apiaceae	Daucus	Carrot	10	3
Asteraceae	Erigeron	Fleabane	3
Oleaceae	Fraxinus	Ash	8
Asteraceae	Helianthus	Sunflower	37
Poaceae	Hordeum	Barley	0	1
Cannabaceae	Humulus	Hop	35
Juglandaceae	Juglans	Walnut	1
Asteraceae	Lactuca	Lettuce	1
Rosaceae	Malus	Apple	53	10
Musaceae	Musa	Banana	5
Betulaceae	Ostrya	Hop-hornbeam	28	8
Piperaceae	Peperomia	Peperomia	7
Fabaceae	Phaseolus	Bean	41
Platanaceae	Platanus	Plane tree	5
Poaceae	Poa	Bluegrass	1
Salicaceae	Populus	Poplar	1
Rosaceae	Pourthiaea	Pourthiaea	15
Rosaceae	Prunus	Cherry/Plum/Peach/Apricot/Almond	14	8
Rosaceae	Pyrus	Pear	46
Brassicaceae	Raphanus	Radish	2
Fabaceae	Robinia	Locust	52	8
Rosaceae	Rosa	Rose	8
Salicaceae	Salix	Willow	62	9
Poaceae	Secale	Rye	1	3
Solanaceae	Solanum	Potato/Tomato/ Eggplant	26
Malvaceae	Tilia	Linden/Basswood	9
Rosaceae	Torminalis	Checker Tree	5
Poaceae	Triticum	Wheat	36	12
Adoxaceae	Viburnum	Viburnum	1
Fabaceae	Vigna	Cowpea/Black gram/ Mung bean	10	5
Vitaceae	Vitis	Grapevine	1
